# Supplementary material for: Photothermal-Triggered Shape Memory Polymer Prepared by Cross-Linking Porphyrin-Loaded Micellar Particles
Source: Materials (Basel). 2019 Feb 6;12(3):496. doi: 10.3390/ma12030496 (PMC6384967; doi:10.3390/ma12030496)
Supplement: Supplementary file 1 [file materials-12-00496-s001.zip]

Archive with 3 entries (2 files):
- video/octahedron .mp4
- video/water through.mp4
- video/
